# Supplementary material for: Hexagonal zinc oxide nanoparticles: a novel approach to combat multidrug-resistant Enterococcus faecalis biofilms in feline urinary tract infections
Source: Front Cell Infect Microbiol. 2025 Jan 24;14:1505469. doi: 10.3389/fcimb.2024.1505469 (PMC11802582; doi:10.3389/fcimb.2024.1505469)
Supplement: Supplementary file 1 [file Table1.xlsx]

## Sheet: Sheet1
enterococcus;antimicrobial categories and agents used to define MDR, XDR and PDR
Isolate code	Age	Sex	Antibiotype	Resistance pattern	Aminoglycosides	Carbapenems		Fluoroquinolones		Glycopeptides		Glycylcyclines	Oxazolidinones	Penicillins	Tetracycline	Total no of resistant antimicrobial categories(n=8)	Resistance to antimicrobial agents (n=11)	MAR index	Type	Biofilm formation	Virulence genes
					Streptomycin	Imipenem	Meropenem	Ciprofloxacin	Levofloxacin	Vancomycin	Teicoplanin	Tigecycline	Linezolid	Ampicillin	Doxycycline
3	1 y	M	1	IMP,MRP,TEC,LZ,AM	S	R	R	S	S	I	R	S	R	R	S	4	5	0.454545	MDR	not producer	fsrA,fsrB, fsrC
16	2.5y	F	2	VA,TEC,TGC,LZ,AM	S	S	S	S	S	R	R	R	R	R	I	4	5	0.454545	MDR	moderate	sprE,fsrA,fsrB, fsrC
14	2 y	M	2	VA,TEC,TGC,LZ,AM	S	S	S	S	S	R	R	R	R	R	I	4	5	0.454545	MDR	weak	fsrA,fsrB, fsrC
5	2 y	M	3	VA,TEC,TGC,LZ,DO	S	S	S	S	S	R	R	R	R	S	R	4	5	0.454545	MDR	weak	fsrA,fsrB, fsrC
6	3.5 y	F	4	S,TEC,LZ,AM,DO	R	S	S	S	S	S	R	S	R	R	R	5	5	0.454545	MDR	moderate	sprE,fsrA,fsrB, fsrC
7	3 y	M	5	S,TEC,TGC,LZ,AM	R	S	S	S	S	I	R	R	R	R	S	5	5	0.454545	MDR	moderate	gelE,fsrA,fsrB, fsrC
10	1.2 y	F	6	CIP,LEV,TEC,TGC,LZ,AM	S	S	S	R	R	S	R	R	R	R	S	5	6	0.545455	MDR	moderate	gelE,fsrA,fsrB, fsrC
45	2.5y	F	7	S,VA,TEC,TGC,LZ,AM	R	S	S	S	S	R	R	R	R	R	I	5	6	0.545455	MDR	moderate	gelE,fsrA,fsrB, fsrC
24	2 y	F	8	VA,TEC,TGC,LZ,AM,DO	S	S	S	I	I	R	R	R	R	R	R	5	6	0.545455	MDR	moderate	gelE,fsrA,fsrB, fsrC
34	8 m	F	9	S,VA,TEC,TGC,LZ,AM,DO	R	S	S	I	I	R	R	R	R	R	R	6	7	0.636364	XDR	strong	gelE,sprE,fsrA,fsrB, fsrC
9	8 m	F	10	IMP,MRP,TEC,TGC,LZ,AM, DO	I	R	R	S	S	I	R	R	R	R	R	6	7	0.636364	XDR	moderate	gelE,fsrA,fsrB, fsrC
11	11 m	F	11	IMP,MRP,VA,TEC,TGC,LZ,AM, DO	S	R	R	S	S	R	R	R	R	R	R	6	8	0.727273	XDR	weak	fsrA,fsrB, fsrC
32	6.5 y	M	11	S,IMP,MRP,VA,TEC,TGC,LZ,AM, DO	R	R	R	S	S	R	R	R	R	R	R	7	9	0.818182	XDR	strong	gelE,sprE,fsrA,fsrB, fsrC
21	2.5y	M	12	S,IMP,MRP,CIP,LEV,VA,TEC,TGC,LZ,AM, DO	R	R	R	R	R	R	R	R	R	R	R	8	11	1	PDR	strong	gelE,sprE,fsrA,fsrB, fsrC
